# Supplementary material for: Modeling and Visual Simulation of Bifurcation Aneurysms Using Smoothed Particle Hydrodynamics and Murray’s Law
Source: Bioengineering (Basel). 2024 Nov 27;11(12):1200. doi: 10.3390/bioengineering11121200 (PMC11673547; doi:10.3390/bioengineering11121200)
Supplement: Supplementary file 1 [file bioengineering-11-01200-s001.zip]

Archive with 1 entries (1 files):
- bioengineering-3334335-supplementary.mp4
